# Supplementary material for: Evaluation of Presumably Disease Causing SCN1A Variants in a Cohort of Common Epilepsy Syndromes
Source: PLoS One. 2016 Mar 18;11(3):e0150426. doi: 10.1371/journal.pone.0150426 (PMC4798642; doi:10.1371/journal.pone.0150426)
Supplement: S1 Table — (XLSX) [file pone.0150426.s002.xlsx]

## Sheet: Sheet1
A2BP1
ABCC8
ACY1
ADSL
AGA
AHI1
ALDH4A1
ALDH5A1
ALDH7A1
ALG1
ALG12
ALG2
ALG3
ALG6
ALG8
ALG9
APTX
ARFGEF2
ARG1
ARHGEF9
ARL13B
ARSA
ARSB
ARX
ASPA
ASPM
ATIC
ATP1A2
ATP2A2
ATP6AP2
ATP6V0A2
ATPAF2
ATR
ATRX
B4GALT1
BCS1L
BRAF
BRD2
BTD
BUB1B
C12ORF65
C8ORF38
CABC1
CACNA1A
CACNA1H
CACNB4
CASK
CASR
CBL
CC2D2A
CCDC88C
CDK5RAP2
CDKL5
CENPJ
CEP152
CEP290
CHRNA2
CHRNA4
CHRNB2
CLCN2
CLCNKA
CLCNKB
CLN3
CLN5
CLN6
CLN8
CNTNAP2
COG1
COG7
COG8
COH1
COL18A1
COL4A1
COQ2
COQ9
COX10
COX15
CPT2
CSTB
CTSA
CTSD
CUL4B
CXORF5
DCX
DLDGCSH
DPAGT1
DPM1DPM3
DPYD
EFHC1
EIF2B1
EIF2B2
EIF2B3
EIF2B4
EIF2B5
EMX2
EOMES
EPM2A
ETFAETFB
ETFDH
FGD1
FGF8
FGFR3
FH
FKRP
FKTN
FLNA
FOLR1
FOXG1
FUCA1
GABRA1
GABRB3
GABRD
GABRG2
GALC
GALNS
GAMT
GCDH
GCS1
GCSH
GCST
GFAP
GLB1
GLDC
GLI2
GLI3
GLRA1
GLRB
GNE
GNPTAB
GNPTG
GNS
GPC3
GPHN
GPR56
GPR98
GRIA3
GRIN2A
GRIN2B
GUSB
HEXA
HEXB
HGSNAT
HPD
HRAS
HSD17B10
HYAL1
IDS
IDUA
INPP5E
JARID1C
KCNA1
KCNJ1
KCNJ10
KCNMA1
KCNQ2
KCNQ3
KCTD7
KIAA1279
KRAS
L2HGDH
LAMA2
LARGE
LBR
LGI1
LIG4
LRPPRC
MAP2K1
MAP2K2
MAPK10
MBD5
MCOLN1
MCPH1
ME2
MECP2
MED17
MFSD8
MGAT2
MLC1
MLL2
MOCS1
MOCS2
MPDU1
MPI
MYST4
NAGLU
NDUFA2
NDUFS1
NDUFS3
NDUFS4
NDUFS7
NDUFS8
NDUFV1
NEU1
NF1
NHEJ1
NHLRC1
NIPBL
NOTCH3
NPC1
NPC2
NPHP1
NRAS
NRXN1
OPHN1
PAFAH1B1
PAK3
PANK2
PAX6
PC
PCDH19
PCNT
PDHA1
PDSS1
PDSS2
PEX1
PEX12
PEX14
PEX2
PEX26
PEX3
PEX5
PEX6
PEX7
PEX714
PGK1
PHF6
PI12
PIGV
PLA2G6
PLP1
PLP1PSAP
PMM2
PNKP
POLG
POMGNT1
POMT1
POMT2
PPT1
PQBP1
PRICKLE1
PRICKLE2
PRODH
PSAP
PTCH1
PTPN11
QDPR
RAB39B
RAB3GAP
RAF1
RAI1
RARS2
RELN
RFT1
RNASEH2A
RNASEH2B
RNASEH2C
RPGRIP1L
SAMHD1
SCARB2
SCN1A
SCN1B
SCN2A
SCN8A
SCN9A
SCO2
SDHA
SETBP1
SGSH
SHH
SHOC2
SIX3
SLC17A5
SLC25A15
SLC25A19
SLC25A22
SLC2A1
SLC2A117
SLC35A1
SLC35C1
SLC46A1
SLC4A10
SLC6A518
SLC9A6
SMC1A
SMC3
SMPD1
SMS
SNAP29
SOS1
SPRED116
SPTAN1
SRPX2
STIL
STXBP1
SUMF1
SUMF112
SUOX9
SURF1
SYNGAP1
SYP8
TACO1
TBC1D242
TBX1
TCF4
TGIF
TMEM15
TMEM216
TMEM676
TMEM70
TPP111
TREX1
TREX115
TSC1
TSC2
TSEN2
TSEN34
TSEN54
TUBA1A
TUBA8
TUBB2B
UBE3A
VDAC1
VDAC110
VPS13A
VRK1
WDR624
WDR625
ZEB23
ZIC27
